# Supplementary material for: Klebsiella pneumoniae factors enhancing bacteremia have distinct contributions to macrophage-mediated, oxidative, and nitrosative stress resistance
Source: Infect Immun. Author manuscript; Available in PMC 2026 Apr 18. (PMC13081721; doi:10.1128/iai.00739-25)
Supplement: Supplemental Table 2 — Table S2 (IAI00739-25-s0003.xlsx). Strains used in this study. [file NIHMS2159215-supplement-Supplemental_Table_2.xlsx]

## Sheet: Sheet1
Strain	Modification and Comments	Reference (PMID)
KPPR1	a hypervirulent K. pneumoniae used as the reference strain in this study	25291761
chromoGFP	KPPR1 encoding J23100-DasherGFP and a kanamycin resistance gene; the insert replaced the region between 2306546-2306610, generated by Lambda red mutagenesis	This study
tn::arcA	KPPR1 with a transposon insertion in the open reading frame for VK055_2575	This study
tn::arcB	KPPR1 with a transposon insertion in the open reading frame for VK055_3858	This study
tn::arnD	KPPR1 with a transposon insertion in the open reading frame for VK055_3626	37463183
tn::arnF	KPPR1 with a transposon insertion in the open reading frame for VK055_3630	This study
tn::ccmA7	KPPR1 with a transposon insertion in the open reading frame for VK055_2585	This study
tn::cpxR	KPPR1 with a transposon insertion in the open reading frame for VK055_3257	This study
tn::crp	KPPR1 with a transposon insertion in the open reading frame for VK055_3731	This study
tn::csrD	KPPR1 with a transposon insertion in the open reading frame for VK055_3817	This study
tn::dacC	KPPR1 with a transposon insertion in the open reading frame for VK055_1868	This study
tn::dsbA	KPPR1 with a transposon insertion in the open reading frame for VK055_3303	37463183
tn::dsbC	KPPR1 with a transposon insertion in the open reading frame for VK055_4161	This study
tn::exbB	KPPR1 with a transposon insertion in the open reading frame for VK055_4048	This study
tn::fre	KPPR1 with a transposon insertion in the open reading frame for VK055_3137	This study
tn::gidA	KPPR1 with a transposon insertion in the open reading frame for VK055_3327	This study
tn::glnA	KPPR1 with a transposon insertion in the open reading frame for VK055_3295	This study
tn::glnD	KPPR1 with a transposon insertion in the open reading frame for VK055_2385	This study
tn::glpD	KPPR1 with a transposon insertion in the open reading frame for VK055_3679	This study
ΔgmhB	KPPR1 with kanamycin resistance gene from pKD4 replacing the open reading frame for VK055_2352, generated by Lambda red mutagenesis	35762751
tn::gshB	KPPR1 with a transposon insertion in the open reading frame for VK055_4099	This study
tn::iroC	KPPR1 with a transposon insertion in the open reading frame for VK055_5102	This study
tn::lpxM	KPPR1 with a transposon insertion in the open reading frame for VK055_0077	This study
tn::mfd	KPPR1 with a transposon insertion in the open reading frame for VK055_1352	This study
tn::mtlD	KPPR1 with a transposon insertion in the open reading frame for VK055_3527	This study
tn::nadB	KPPR1 with a transposon insertion in the open reading frame for VK055_4601	This study
tn::ndn	KPPR1 with a transposon insertion in the open reading frame for VK055_1359	This study
tn::pdxA	KPPR1 with a transposon insertion in the open reading frame for VK055_2525	37463183
tn::pitA	KPPR1 with a transposon insertion in the open reading frame for VK055_3612	This study
tn::polA	KPPR1 with a transposon insertion in the open reading frame for VK055_3301	This study
tn::pqqL	KPPR1 with a transposon insertion in the open reading frame for VK055_3592	This study
tn::purC	KPPR1 with a transposon insertion in the open reading frame for VK055_4701	This study
tn::purD	KPPR1 with a transposon insertion in the open reading frame for VK055_3088	37463183
tn::purH	KPPR1 with a transposon insertion in the open reading frame for VK055_3086	This study
tn::purL	KPPR1 with a transposon insertion in the open reading frame for VK055_4619	This study
tn::purM	KPPR1 with a transposon insertion in the open reading frame for VK055_4686	This study
tn::recB	KPPR1 with a transposon insertion in the open reading frame for VK055_4296	This study
tn::recQ	KPPR1 with a transposon insertion in the open reading frame for VK055_3158	This study
tn::rfbA	KPPR1 with a transposon insertion in the open reading frame for VK055_3186	This study
tn::rluD	KPPR1 with a transposon insertion in the open reading frame for VK055_4583	This study
tn::rpoN	KPPR1 with a transposon insertion in the open reading frame for VK055_3865	This study
tn::sanA	KPPR1 with a transposon insertion in the open reading frame for VK055_4938	This study
tn::sbmA	KPPR1 with a transposon insertion in the open reading frame for VK055_2237	This study
tn::sspA	KPPR1 with a transposon insertion in the open reading frame for VK055_3849	37463183
tn::tatC	KPPR1 with a transposon insertion in the open reading frame for VK055_3142	This study
tn::tig	KPPR1 with a transposon insertion in the open reading frame for VK055_2155	This study
tn::trmE	KPPR1 with a transposon insertion in the open reading frame for VK055_3357	This study
tn::typA	KPPR1 with a transposon insertion in the open reading frame for VK055_3293	This study
tn::ubiC	KPPR1 with a transposon insertion in the open reading frame for VK055_3046	This study
tn::VK055_3823	KPPR1 with a transposon insertion in the open reading frame for VK055_3823	This study
tn::VK055_3845	KPPR1 with a transposon insertion in the open reading frame for VK055_3845	This study
tn::wecE	KPPR1 with a transposon insertion in the open reading frame for VK055_3184	This study
tn::wzxE	KPPR1 with a transposon insertion in the open reading frame for VK055_3183	This study
tn::yedA	KPPR1 with a transposon insertion in the open reading frame for VK055_3152	This study
tn::yhjH	KPPR1 with a transposon insertion in the open reading frame for VK055_1303	This study
ΔrfaH	KPPR1 with kanamycin resistance gene from pKD4 replacing the open reading frame for VK055_3141, generated by Lambda red mutagenesis	26060277
ΔgalU	KPPR1 with kanamycin resistance gene from pKD4 replacing the open reading frame for VK055_0250, generated by Lambda red mutagenesis	35762751
KPPR1 ev	KPPR1 carrying the empty pACYC184 plasmid	37463183
tn::mtlDev	tn::mtlD carrying the empty pACYC184 plasmid	This study
tn::mtlDcomp	tn::mtlD with in trans complementation of MtlD via pACYCmtlD	This study
ΔpdxAev	ΔpdxA carrying empty pACYC184 plasmid	37463183
ΔpdxA+pACYCpdxA	ΔpdxA with in trans complementation of PdxA via pACYCpdxA	37463183
KPPR1 pKD46	KPPR1 carrying the pKD46 plasmid	10829079
Plasmid Name	Description	Reference (PMID)
pKD46	Red recombinase expression plasmid of phage λ	10829079
pKD4	Template plasmid carrying kanamycin resistance cassette	10829079
pACYC184	Cloning vector conferring chloromphenicol resistance harboring restriction enzyme cut sites, used unmodified in empty vector (ev) strains	-
pACYCmtlD	pACYC184 digested with BamHI and HindIII with KPPR1 region harboring MtlD open reading frame and predcited native promoter ligated into cut site by Gibson cloning	This study
pACYCpdxA	pACYC184 digested with BamHI and HindIII with KPPR1 region harboring PdxA open reading frame and predcited native promoter ligated into cut site by Gibson cloning	37463183
