# Supplementary material for: Klebsiella pneumoniae factors enhancing bacteremia have distinct contributions to macrophage-mediated, oxidative, and nitrosative stress resistance
Source: Infect Immun. Author manuscript; Available in PMC 2026 Apr 18. (PMC13081721; doi:10.1128/iai.00739-25)
Supplement: Supplemental Table 3 — Table S3 (IAI00739-25-s0004.xlsx). Primers used in this study. [file NIHMS2159215-supplement-Supplemental_Table_3.xlsx]

## Sheet: Sheet1
Primer Name	Primer Sequence (5'-3')
chromoGFP_2306546_flanking_F	AGTTGTCGAACTCTCTCAACACATCACTTGAACCTTTAGAAAAGTTCCGCGCTTCGTACGGCGCTAGCAACGCGGTAAAACGACG
chromoGFP_2306610_flanking_R	AGCGGATAACTTCACGATTAATTACCTTAGCCGGTCCCGGTCCCCCGGTTATGCCGGAATACCGAATCCTTTGATCTGTCGACTG
chromoGFP_screen_F	CGCATTTGCGTTGTATCGG
chromoGFP_screen_R	GATCTTGCTATGTAAACGACTTTCC
arcB_Flanking_F	GTATTATTGTGCGGAGTTGTCG
arcB_Flanking_R	CAAACAACACTGGCTCAACC
arcB_Tn_Flanking_F	GCATAAGGTAATCACGGATGGG
arcB_Tn_Flanking_R	TGAACGGGCCACAATAACG
arnF_Flanking_F	GCTGAGTCTGAATTTCGTCTGG
arnF_Flanking_R	TCTATGAGTGCCTGTTAGTAGGG
ccmA7_Flanking_F	CCACAAGCTCTTCCTCTTTCC
ccmA7_Flanking_R	GATCCTGCTGGAGAACAATACC
cpxR_Flanking_F	AACAACGTAAAGTCATGGATTAGC
cpxR_Flanking_R	AGAAGATGGCGAAGATGCG
crp_Flanking_F	TACTGCGGGAGCAATACG
crp_Flanking_R	CCGGAGATAGCTTATAACAGAGG
csrD_Flanking_F	CATCGGGTAGTCATTCACTCG
csrD_Flanking_R	CGTGAAATCACGCTAAACGG
csrD_Tn_Flanking_F	ACGGTAAACCGGTAATAATTTGC
csrD_Tn_Rlanking_R	CTATCGGGTCGGGAATGG
dacC_Flanking_F	CAAACTCATGCGCAATGTCG
dacC_Flanking_R	TCAGGTTACTTGGATGAATAGTATATGG
dbsC_4161_flanking_F	GAGCGTCTGCGACAACTT
dsbC_4161_flanking_R	CGGCGTAGTTGTATCTGTTGT
exbB_4048_flanking_F	TGGAGATAGAGCGTGGGTAATA
exbB_4048_flanking_R	TCATTAAGACGCATCGCCATAG
fre_3137_flanking_F	GTTTAGTTGCCGTTCTT
fre_3137_flanking_R	CTATTGACCCGACAGAG
gidA_3327_Flanking2_F	AAAGACGAAAGTTGAGTAG
gidA_3327_Flanking2_R	TTATGCAACTGGGAAATC
gidA_3327_TnFlanking_F	TTGACGTCATTATCATTGG
gidA_3327_TnFlanking_R	CTGTAGTTGTCCAGACC
glnA_3295_flanking_F	GACCAATCCGGGAGAGTTTAAGT
glnA_3295_flanking_R	ACACGACATACCCTGGATTTAC
glnD_2385_flanking_F	AGACAACGGCTGCGAAAT
glnD_2385_flanking_R	CTAATGTGGATACCGTGACCC
glpD_3679_flanking_F	CATAGCCCGGGTATTTCTCTC
glpD_3679_flanking_R	CGAAAGTGTGAGAGGGTAAGAA
gshB_Flanking_F	CAGACGGATCTCTGGATTGC
gshB_Flanking_R	GCTGAAGAGATAGCGATGACC
iroC_5102_flanking_F	GAAAGCTTCGAAGACGAGAGAC
iroC_5102_flanking_R	GATCCGGCTTGGATCGTATTT
iroC_5102_Tn_flanking_F	GTGTCATCGAGGATCAATACTT
iroC_5102_Tn_flanking_R	GGCTGGAACTGGAGAATATGAG
lpxM_Flanking_F	ACGTCTCGCTACACTATCCC
lpxM_Flanking_R	TATCCTCACCGTCGAGTAAGC
mfd_Flanking_F	ATATCGGCAGAGCGAATCC
mfd_Flanking_R	CGCAAAGCAGATGAGATTATGG
mfd_Flanking_TnSite_F	CCGCCTTGATTTCTTTGACG
mfd_Flanking_TnSite_R	ATTAGTATTTGCCGCTTTGTCC
mltD_3527_flanking_F2	GCATATCTGACAGGAGTCGTAAT
mltD_3527_flanking_R2	GCTATCCAACCCTCTCCTTTG
nadB_Flanking_F	AGAGCAGCAATATTCGGAAGG
nadB_Flanking_R	ACCGGTGCTATTGTGAGC
ndn_1359_flanking_F	CGCTGCAAATCAAAGGGATTC
ndn_1359_flanking_R	TTCTCGACAGTGCTGAATGG
pitA_3612_flanking_F	GGATTACTCCCAACAGGGTAAA
pitA_3612_flanking_R	CATAGATATACCACACCAGCCG
polA_Flanking_F	TCTTTCGCTCACGGATAAAGC
polA_Flanking_R	ATTTCATGCCCGTCTGTGG
polA_Flanking_TnSite_F	CAGCGCAATCTGGTTAAAGG
polA_Flanking_TnSite_R	CACTATCCTTGATGAGGCTACG
pqqL_3592_flanking_F	GTGCTGTTGTAACCAGGAATG
pqqL_3592_flanking_R	GCAGTAATTCTCCGCACAAAG
purC_4701_flanking_F	GGCTCAATATCACTGGAGTAGTG
purC_4701_flanking_R	TACCACAGGAAACAGCAAGAG
purH_3086_flanking_F	CGCTCTCTGTAATGTTCAAATCC
purH_3086_flanking_R	ATACTTTCATCTGCTGCTCCA
purL_4619_flanking_F	GAAAGCTTCGAAGACGAGAGAC
purL_4619_flanking_R	GTGCCGACCATCACAGATAAA
purL _4619_Tn_Flanking_R	GCTGATGGTGAGCGAACA
purM_Flanking_F	GGTGCCGTTTATCTGTTTCC
purM_Flanking_R	TGCTTTCCCTGTTAGAATTGC
recB_Flanking_F	CTATGCCCAGCCGAAAGG
recB _Flanking_R:	ACCATCAGGGCAAACTGG
recB _Flanking_TnSite_F	GCGATGATCGATGAATTTCAGG
recB _Flanking_TnSite_R	AGAGCTGCGCCATAAAGG
recQ_3158_flanking_F	CAGCATAGTTAACTCGCAGGA
recQ_3158_flanking_R	TTAATCGTTGCACTCTGGCT
rfbA_3186_flanking_F	GCTGTTCACGGCAAAGAAG
rfbA_3186_flanking_R	GTTCAGGACGGAAGCTATCA
rluD_4583_flanking_F	ACGCTTAGATCAGGCTTTGG
rluD_4583_flanking_R	CCACTGCGGTACAATCAGTT
rpoN_3865_flanking_F	GCATAGTGTCTTCCTTATC
rpoN_3865_flanking_R	GGAGATATTTACCCTGAAC
sanA_4938_flanking_F	GCATTCGGCGATCTGTCTAT
sanA_4938_flanking_R	GTAAGGGTTGACGCCGATATAG
sbmA_2237_flanking_F	CGGGAATAATGCGCGATAAAC
sbmA_2237_flanking_R	AAGAAGTTAGCAGGAGACAATGA
tatC_3142_flanking_F	TCAAACATGATCGCTCCCATA
tatC_3142_flanking_R	GCATCGAGTGATAAACCGTAAAC
tig_2155_flanking_F	GTGCCTGTGGCTATCATTATCT
tig_2155_flanking_R	TTGACCGAGCACTGTGATTT
trmE_Flanking_F	TGAACGTTTACGGACTGACG
trmE _Flanking_R	TAGCGTTAATGCCAGAGAAGG
typA_Flanking_F	AAAGGCTGGATTTGACTATTGG
typA_Flanking_R	AACGCGCTATTTCTAATGCC
ubiC_3046_flanking_F	CGACAGACTCCACTCCATTT
ubiC_3046_flanking_R	AACCGCCTATTCTGCGATAC
VK055_3823_flanking_F	AGTTCGATGTGGTTATG
VK055_3823_flanking_R	GTGATAGCTCGACTGAA
VK055_3823_Tn_flanking_F	CAACTGACATGGCTTAAC
VK055_3823_Tn_flanking_R	ACGTAACTCATCGCTAC
VK055_3845_flanking_F	GTTTAAATTGTAGCCGGGAAGTG
VK055_3845_flanking_R	ACCACAATACAACGGGAGATG
wecE_Flanking_F	CTTGACGACCAGCAGACC
wecE_Flanking_R	TATATTCTCAGCGGTGCTAACG
wzxE_3183_flanking_F	CCTCATCACCGACGATCATAAAT
wzxE_3183_flanking_R	CCTCGCGGTATTCCATTACAT
yedA_3152_flanking_F	CTGGGTGAGGGATTATG
yedA_3152_flanking_R	TTATCCAACGAGACGAC
yhjH_Flanking_F	AGAATAGCAGGTAACCGAAACC
yhjH_Flanking_R	CGGGAAATATATGACATGCTTTAACC
mtlD_comp_pACYC_F	ttgacagcttatcatcgataagcacattcaggttatcac
mtlD_comp_pACYC_R	acgatgcgtccggcgtagagtcatttttccgcgttgtag
3527_mtlD_internal_F	CGCCCTTGAACTGAGTCTTATC
3527_mtlD_internal_R	GGTAATATCGGACGTGGCTTTA
pACYC F	AGCTTATCATCGATAAGCTTTAATGC
pACYC R	TGCACTGAAATCTAGAAATATTTTATC
