# Supplementary material for: Klebsiella pneumoniae factors enhancing bacteremia have distinct contributions to macrophage-mediated, oxidative, and nitrosative stress resistance
Source: Infect Immun. Author manuscript; Available in PMC 2026 Apr 18. (PMC13081721; doi:10.1128/iai.00739-25)
Supplement: Supplemental Table 1 — Table S1 (IAI00739-25-s0002.xlsx). CFU values from the three screens in this study. [file NIHMS2159215-supplement-Supplemental_Table_1.xlsx]

## Sheet: iBMDMs
	Input - Average	Input - Trial 1	Input - Trial 2	Input - Trial 3	Input - Trial 4	Input - Trial 5	Input - Trial 6	MOI - Average	MOI - Trial 1	MOI - Trial 2	MOI - Trial 3	MOI - Trial 4	MOI - Trial 5	MOI - Trial 6	Average %Uptake (T0/Input)	T0 - Average	T0 - Trial 1	T0 - Trial 2	T0 - Trial 3	T0 - Trial 4	T0 - Trial 5	T0 - Trial 6	Average %Survival (T4/T0)	T4 - Average	T4 - Trial 1	T4 - Trial 2	T4 - Trial 3	T4 - Trial 4	T4 - Trial 5	T4 - Trial 6
KPPR1*	1.50467e+07	9200000	6800000	5.96667e+06	4.53333e+07	7.93333e+06		15.0467	9.2	6.8	5.96667	45.3333	7.93333		0.066265	997067	2.30667e+06	840000	1000000	720000	118667		0.42391	422667	640000	613333	254667	506667	98666.7
polA	3.73333e+06	533333	2000000	6.46667e+06	5800000	2.66667e+06	4.93333e+06	3.73333	0.533333	2	6.46667	5.8	2.66667	4.93333	0.146905	548444	960000	160000	680000	170667	733333	586667	0.243922	133778	118667	101333	144000	100000	164000	174667
recB	3.72267e+06	613333	3600000	3.73333e+06	2.66667e+06	8000000		3.72267	0.613333	3.6	3.73333	2.66667	8		0.0433381	161333	149333	76000	45333.3	82666.7	453333		0.263636	42533.3	65333.3	11600	11733.3	37333.3	86666.7
mfd	9.36444e+06	780000	1340000	1.13333e+07	2.86667e+07	8.66667e+06	5400000	9.36444	0.78	1.34	11.3333	28.6667	8.66667	5.4	0.0552207	517111	1.01333e+06	433333	760000	586667	149333	160000	0.40911	211556	680000	114667	210667	86666.7	65333.3	112000
ccmA7	1.19733e+07	8.53333e+06	5.06667e+06	5.26667e+06	2.93333e+07	1.16667e+07		11.9733	8.53333	5.06667	5.26667	29.3333	11.6667		0.0884187	1.05867e+06	1720000	480000	946667	880000	1.26667e+06		0.440806	466667	706667	150667	209333	640000	626667
csrD	6.58667e+06	5.93333e+06	3.86667e+06	5.53333e+06	9.46667e+06	8.13333e+06		6.58667	5.93333	3.86667	5.53333	9.46667	8.13333		0.00437652	28826.7	54666.7	8533.33	9733.33	60000	11200		0.232192	6693.33	8133.33	7600	5733.33	10000	2000
gidA	9.29333e+06	9.13333e+06	4.26667e+06	1.53333e+07	7200000	1.05333e+07		9.29333	9.13333	4.26667	15.3333	7.2	10.5333		0.0141636	131627	386667	10133.3	100000	124000	37333.3		0.272893	35920	120000	2400	10666.7	44000	2533.33
recQ	7320000	5.33333e+06	6.53333e+06	4.46667e+06	1.13333e+07	8.93333e+06		7.32	5.33333	6.53333	4.46667	11.3333	8.93333		0.0425137	311200	76000	533333	101333	786667	58666.7		0.433248	134827	52000	88000	70666.7	453333	10133.3
rluD	8.09333e+06	1.86667e+07	4.06667e+06	4.66667e+06	5.46667e+06	7600000		8.09333	18.6667	4.06667	4.66667	5.46667	7.6		0.0287644	232800	480000	88000	124000	426667	45333.3		0.305498	71120	96000	72000	61333.3	121333	4933.33
rpoN	8.33333e+06	5800000	7.26667e+06	7200000	9.66667e+06	1.17333e+07		8.33333	5.8	7.26667	7.2	9.66667	11.7333		0.027456	228800	73333.3	186667	600000	253333	30666.7		0.364918	83493.3	54666.7	20000	253333	85333.3	4133.33
trmE	9.08111e+06	686667	2.26667e+07	8.46667e+06	8.26667e+06	8.93333e+06	5.46667e+06	9.08111	0.686667	22.6667	8.46667	8.26667	8.93333	5.46667	0.0339459	308267	933333	196000	80000	150667	480000	9600	0.245531	75688.9	120000	82666.7	17466.7	56000	177333	666.667
arnD	7.14667e+06	800000	1.01333e+07	9.86667e+06	8.53333e+06	6400000		7.14667	0.8	10.1333	9.86667	8.53333	6.4		0.170821	1220800	1.37333e+06	330667	1.50667e+06	2120000	773333		0.690913	843467	1120000	204000	1600000	680000	613333
arnF	2.21067e+07	6200000	7.26667e+06	7e+07	8400000	1.86667e+07		22.1067	6.2	7.26667	70	8.4	18.6667		0.0321592	710933	158667	1600000	613333	906667	276000		0.267817	190400	120000	249333	173333	293333	116000
gmhB	7.82667e+06	11200000	5.13333e+06	9.46667e+06	7.46667e+06	5.86667e+06		7.82667	11.2	5.13333	9.46667	7.46667	5.86667		0.0245997	192533	560000	106667	104000	104000	88000		0.437673	84266.7	178667	72000	41333.3	65333.3	64000
iroC	7.49333e+06	4.26667e+06	5.33333e+06	7.13333e+06	9.26667e+06	1.14667e+07		7.49333	4.26667	5.33333	7.13333	9.26667	11.4667		0.0404626	303200	96000	586667	132000	640000	61333.3		0.515743	156373	76000	110667	64000	520000	11200
lpxM	9.38889e+06	9.13333e+06	5000000	2e+07	10600000	6800000	4800000	9.38889	9.13333	5	20	10.6	6.8	4.8	0.0456568	428667	866667	533333	573333	140000	386667	72000	0.287662	123311	168000	141333	206667	57333.3	154667	11866.7
rfbA	1.22e+07	1.00667e+07	2.66667e+07	7.66667e+06	11800000	4800000		12.2	10.0667	26.6667	7.66667	11.8	4.8		0.0285027	347733	96000	168000	520000	813333	141333		0.412423	143413	26400	64000	120000	426667	80000
wecE	7.21333e+06	3.33333e+06	4.66667e+06	6800000	1.17333e+07	9.53333e+06		7.21333	3.33333	4.66667	6.8	11.7333	9.53333		0.0182255	131467	46666.7	42666.7	118667	173333	276000		0.156998	20640	4666.67	9066.67	15333.3	61333.3	12800
fre	1.548e+07	1.24667e+07	12400000	2.73333e+07	2.06667e+07	4.53333e+06		15.48	12.4667	12.4	27.3333	20.6667	4.53333		0.0296469	458933	1.02667e+06	85333.3	62666.7	600000	520000		0.563335	258533	853333	15333.3	13333.3	245333	165333
glnA	7.04667e+06	586667	1.42667e+06	9.33333e+06	1.6e+07	1.03333e+07	4600000	7.04667	0.586667	1.42667	9.33333	16	10.3333	4.6	0.0227373	160222	114667	309333	141333	158667	106667	130667	0.361581	57933.3	89333.3	77333.3	53333.3	54666.7	22266.7	50666.7
glpD	8.54667e+06	7.26667e+06	6.73333e+06	6.93333e+06	10800000	11000000		8.54667	7.26667	6.73333	6.93333	10.8	11		0.0382215	326667	89333.3	613333	109333	746667	74666.7		0.449388	146800	49333.3	76000	70666.7	520000	18000
gshB	7.24e+06	766667	1.00667e+06	9000000	1.73333e+07	8.06667e+06	7.26667e+06	7.24	0.766667	1.00667	9	17.3333	8.06667	7.26667	0.0767956	556000	1.18667e+06	232000	760000	533333	130667	493333	0.432854	240667	973333	117333	173333	140000	28133.3	11866.7
mtlD	3.77333e+06	3.33333e+06	2.53333e+06	7.13333e+06	2.66667e+06	3200000		3.77333	3.33333	2.53333	7.13333	2.66667	3.2		0.0430389	162400	32000	80000	60000	506667	133333		0.1	16240	4000	12133.3	12933.3	49333.3	2800
nadB	8.37111e+06	653333	1.17333e+06	9.66667e+06	2.13333e+07	8.93333e+06	8.46667e+06	8.37111	0.653333	1.17333	9.66667	21.3333	8.93333	8.46667	0.0327582	274222	906667	104000	201333	117333	69333.3	246667	0.777147	213111	840000	36000	174667	74666.7	58666.7	94666.7
ndn	1.28667e+07	1.48667e+07	2.6e+07	9.46667e+06	4800000	9200000		12.8667	14.8667	26	9.46667	4.8	9.2		0.0262176	337333	893333	57333.3	373333	132000	230667		0.53249	179627	666667	10133.3	82666.7	86666.7	52000
pdxA	2.01467e+07	8800000	5.26667e+06	2.46667e+07	3.73333e+07	2.46667e+07		20.1467	8.8	5.26667	24.6667	37.3333	24.6667		0.0207677	418400	986667	306667	506667	189333	102667		0.238368	99733.3	138667	92000	142667	88000	37333.3
purC	7.63333e+06	11800000	9.33333e+06	3.93333e+06	4.53333e+06	9.73333e+06	6.46667e+06	7.63333	11.8	9.33333	3.93333	4.53333	9.73333	6.46667	0.0427948	326667	773333	42666.7	506667	86666.7	480000	70666.7	0.241156	78777.8	181333	6000	100000	52000	72000	61333.3
purD	1.29222e+07	7.66667e+06	5800000	3.06667e+07	15000000	8200000	10200000	12.9222	7.66667	5.8	30.6667	15	8.2	10.2	0.0536199	692889	172000	1920000	493333	853333	145333	573333	0.340924	236222	46666.7	493333	150667	453333	53333.3	220000
purH	1.24533e+07	2e+07	2.73333e+07	4.73333e+06	4.86667e+06	5.33333e+06		12.4533	20	27.3333	4.73333	4.86667	5.33333		0.0176874	220267	53333.3	222667	560000	93333.3	172000		0.243341	53600	5333.33	53333.3	85333.3	69333.3	54666.7
purL	6.90667e+06	4.46667e+06	4.66667e+06	6.13333e+06	1.19333e+07	7.33333e+06		6.90667	4.46667	4.66667	6.13333	11.9333	7.33333		0.0196911	136000	80000	101333	85333.3	222667	190667		0.277843	37786.7	9600	56000	21200	93333.3	8800
purM	7.28889e+06	4.26667e+06	5.13333e+06	6.06667e+06	9.53333e+06	9400000	9.33333e+06	7.28889	4.26667	5.13333	6.06667	9.53333	9.4	9.33333	0.0179573	130889	69333.3	66666.7	96000	142667	241333	169333	0.243633	31888.9	7466.67	10933.3	16000	76000	10266.7	70666.7
typA	7.73333e+06	8.26667e+06	4.06667e+06	7.06667e+06	9000000	1.02667e+07		7.73333	8.26667	4.06667	7.06667	9	10.2667		0.0532069	411467	117333	933333	666667	168000	172000		0.495139	203733	50666.7	560000	220000	141333	46666.7
arcA	7.45333e+06	7.86667e+06	7.86667e+06	8.26667e+06	4800000	8.46667e+06		7.45333	7.86667	7.86667	8.26667	4.8	8.46667		0.104222	776800	1.53333e+06	866667	240000	137333	1.10667e+06		0.453141	352000	640000	733333	66666.7	85333.3	234667
arcB	7.01111e+06	7.06667e+06	5200000	6.73333e+06	4600000	9.46667e+06	9000000	7.01111	7.06667	5.2	6.73333	4.6	9.46667	9	0.0653883	458444	933333	680000	170667	88000	720000	158667	0.321377	147333	413333	116000	60000	60000	138667	96000
cpxR	6.08889e+06	8.46667e+06	3600000	5.06667e+06	4.13333e+06	1.11333e+07	4.13333e+06	6.08889	8.46667	3.6	5.06667	4.13333	11.1333	4.13333	0.0276277	168222	506667	101333	78666.7	70666.7	186667	65333.3	0.305945	51466.7	126667	46666.7	9066.67	50666.7	65333.3	10400
crp	8.03333e+06	5800000	4.66667e+06	7.13333e+06	6.93333e+06	1.53333e+07	8.33333e+06	8.03333	5.8	4.66667	7.13333	6.93333	15.3333	8.33333	0.00309544	24866.7	52000	9200	22800	61333.3	2933.33	933.333	0.319929	7955.56	7200	4266.67	11733.3	23733.3	400	400
sspA	1.31333e+07	9.06667e+06	6.26667e+06	5.93333e+06	3.53333e+07	9.06667e+06		13.1333	9.06667	6.26667	5.93333	35.3333	9.06667		0.0609137	800000	973333	280000	1.69333e+06	453333	600000		0.188667	150933	153333	89333.3	240000	185333	86666.7
dsbA	1.61067e+07	1.15333e+07	6.13333e+06	1.26667e+07	5.53333e+06	4.46667e+07		16.1067	11.5333	6.13333	12.6667	5.53333	44.6667		0.0255795	412000	1.25333e+06	128000	221333	97333.3	360000		0.203236	83733.3	210667	68000	24000	56000	60000
dsbC	8.66667e+06	1.16667e+07	5.53333e+06	1.16667e+07	4.66667e+06	9800000		8.66667	11.6667	5.53333	11.6667	4.66667	9.8		0.0343692	297867	546667	104000	153333	112000	573333		0.380483	113333	241333	78666.7	69333.3	81333.3	96000
exhB	8.26667e+06	8.93333e+06	6.46667e+06	10600000	5.06667e+06	1.02667e+07		8.26667	8.93333	6.46667	10.6	5.06667	10.2667		0.0371613	307200	933333	141333	190667	126667	144000		0.507552	155920	533333	100000	58666.7	8933.33	78666.7
pitA	9.59333e+06	633333	1.18667e+07	2.06667e+07	8600000	6200000		9.59333	0.633333	11.8667	20.6667	8.6	6.2		0.00799166	76666.7	125333	62666.7	49333.3	26000	120000		0.484174	37120	94666.7	20400	16533.3	6000	48000
sbmA	8.53333e+06	6.66667e+06	6.26667e+06	9200000	9.13333e+06	11400000		8.53333	6.66667	6.26667	9.2	9.13333	11.4		0.048	409600	81333.3	613333	680000	613333	60000		0.30332	124240	62666.7	102667	266667	176000	13200
tatC	1.24778e+07	1.08667e+07	4.06667e+06	1.38667e+07	4.46667e+06	4.93333e+06	3.66667e+07	12.4778	10.8667	4.06667	13.8667	4.46667	4.93333	36.6667	0.0185574	231556	49333.3	105333	640000	97333.3	70666.7	426667	0.417466	96666.7	33333.3	45333.3	296000	50666.7	38666.7	116000
wzxE	7560000	1.16667e+07	4.46667e+06	3.06667e+06	5400000	13200000		7.56	11.6667	4.46667	3.06667	5.4	13.2		0.0538977	407467	309333	157333	77333.3	666667	826667		0.332461	135467	141333	65333.3	53333.3	150667	266667
yedA	7.62667e+06	4.86667e+06	7.53333e+06	9.73333e+06	7.46667e+06	8.53333e+06		7.62667	4.86667	7.53333	9.73333	7.46667	8.53333		0.0232867	177600	162667	166667	173333	232000	153333		0.482432	85680	132000	134667	60000	12400	89333.3
dacC	5.936e+06	706667	1.17333e+06	7.26667e+06	1.26667e+07	7.86667e+06		5.936	0.706667	1.17333	7.26667	12.6667	7.86667		0.0504717	299600	893333	251333	144000	134667	74666.7		0.843436	252693	986667	89333.3	86666.7	77333.3	23466.7
glnD	7.53733e+06	620000	1.13333e+06	10400000	1.6e+07	9.53333e+06		7.53733	0.62	1.13333	10.4	16	9.53333		0.0249425	188000	177333	333333	156000	153333	120000		0.362553	68160	129333	58000	74666.7	56000	22800
pqqL	1.14133e+07	1.38667e+07	2.4e+07	10800000	3.66667e+06	4.73333e+06		11.4133	13.8667	24	10.8	3.66667	4.73333		0.0239019	272800	600000	48000	165333	453333	97333.3		0.245552	66986.7	125333	4266.67	52000	93333.3	60000
sanA	1.01253e+07	8400000	5.86667e+06	6.53333e+06	2.86667e+07	1160000		10.1253	8.4	5.86667	6.53333	28.6667	1.16		0.0864103	874933	1920000	653333	826667	613333	361333		0.300518	262933	560000	158667	112000	360000	124000
tig	1.296e+07	2.93333e+07	5.33333e+06	9000000	12000000	9.13333e+06		12.96	29.3333	5.33333	9	12	9.13333		0.0412757	534933	92000	840000	653333	1040000	49333.3		0.354088	189413	64000	89333.3	546667	238667	8400
ubiC	8.53333e+06	6200000	5.46667e+06	7.13333e+06	8.86667e+06	15000000		8.53333	6.2	5.46667	7.13333	8.86667	15		0.0405156	345733	114667	102000	600000	152000	760000		0.38334	132533	86666.7	49333.3	178667	92000	256000
VK055_3823	1.07733e+07	2.26667e+07	1.53333e+07	4800000	4.86667e+06	6200000		10.7733	22.6667	15.3333	4.8	4.86667	6.2		0.019505	210133	34666.7	189333	560000	112000	154667		0.296827	62373.3	5200	66666.7	98666.7	57333.3	84000
VK055_3845	1.44533e+07	5.73333e+06	2.26667e+07	1.73333e+07	8.53333e+06	1.8e+07		14.4533	5.73333	22.6667	17.3333	8.53333	18		0.03869	559200	169333	586667	520000	586667	933333		0.632809	353867	82666.7	153333	440000	400000	693333
yhjH	7280000	4000000	6.26667e+06	9.13333e+06	8.46667e+06	8.53333e+06		7.28	4	6.26667	9.13333	8.46667	8.53333		0.0198535	144533	57333.3	72000	185333	229333	178667		0.176753	25546.7	11333.3	7066.67	57333.3	9333.33	42666.7
*KPPR1 was run with each trial, but 5 random trial representations are included here to give a sense of general CFU

## Sheet: Oxidative Stress
	T0 - Trial 1	T0 - Trial 2	T0 - Trial 3	T0 - Trial 4	T0 - Trial 5	T0 - Trial 6	T2 - Trial 1	T2 - Trial 2	T2 - Trial 3	T2 - Trial 4	T2 - Trial 5	T2 - Trial 6
KPPR1*	9.33E+06	1.02E+07	9.50E+06	7.17E+06	6.17E+06		5.33E+06	8.10E+06	4.80E+06	5.07E+06
polA	4.00E+06	3.93E+06	4.60E+06	1.60E+06	6.23E+06	2.80E+05	2.67E+02	2.67E+02	1.99E+02	0.00E+00
recB	2.73E+06	2.07E+06	2.57E+06	5.90E+06	3.03E+06	5.03E+05	3.70E+05	8.03E+05	4.53E+05	3.67E+05
mfd	6.70E+07	9.67E+06	6.27E+06	1.05E+07	8.60E+06	7.87E+05	8.23E+05	3.77E+06	3.30E+06	1.10E+06
ccmA7	8.40E+06	1.13E+07	9.67E+06	7.73E+06	2.27E+07		4.70E+06	5.85E+05	7.23E+06	8.93E+05	1.57E+07
csrD	2.57E+07	7.40E+06	3.53E+06	9.70E+06	7.27E+06		2.27E+06	6.67E+05	3.30E+06	6.53E+06	1.05E+06
gidA	7.60E+06	5.20E+06	4.10E+06	1.50E+07	1.53E+07		3.90E+06	3.73E+06	2.90E+06	5.57E+06	1.27E+07
recQ	9.30E+06	1.20E+07	1.11E+07	8.57E+06	5.33E+06		7.67E+06	8.07E+06	7.40E+06	7.73E+06	3.80E+06
rluD	8.93E+06	6.73E+06	2.43E+07	5.07E+06	1.09E+07	8.37E+06	4.60E+06	3.47E+06	2.27E+06	3.30E+06	8.57E+06	6.40E+06
rpoN	8.00E+06	5.53E+06	5.50E+06	2.07E+07	1.33E+07		6.73E+05	4.57E+06	3.80E+06	1.47E+07	1.33E+07
trmE	1.70E+07	5.53E+06	3.97E+06	9.13E+06	6.27E+06		6.80E+05	7.70E+04	5.40E+05	2.97E+06	9.17E+05
arnD	7.55E+06	2.20E+07	5.00E+05	2.60E+07			3.45E+06	2.85E+06	3.70E+05	7.73E+06
arnF	3.47E+07	2.07E+07	2.77E+07	1.57E+07	2.10E+07		1.83E+07	1.87E+07	1.73E+07	2.00E+07	2.23E+07
gmhB	3.47E+07	1.02E+07	9.70E+06	7.83E+06	7.00E+06		3.13E+07	6.27E+06	7.67E+06	6.63E+06	5.70E+06
iroC	9.37E+06	3.47E+07	1.09E+07	1.14E+07	2.23E+07		1.07E+07	3.00E+07	6.17E+06	7.60E+06	1.07E+06
lpxM	7.27E+06	1.00E+07	5.13E+06	6.13E+06	8.87E+06		7.87E+05	2.83E+06	3.50E+06	4.70E+06	7.73E+05
rfbA	2.00E+07	9.90E+06	1.00E+07	6.37E+06	4.73E+06	8.57E+06	6.27E+06	4.07E+06	5.20E+06	4.67E+06	2.67E+06	4.67E+06
wecE	4.30E+06	7.53E+06	8.77E+06	1.63E+07	2.60E+07	9.67E+06	4.00E+06	3.43E+06	4.27E+06	6.10E+06	6.17E+05	7.03E+06
fre	1.04E+07	7.57E+06	4.50E+06	2.83E+07	2.47E+07		3.97E+06	4.17E+06	3.63E+06	4.03E+07	3.17E+07
glnA	2.40E+07	9.60E+06	1.10E+07	7.27E+06	4.97E+06		4.00E+06	2.37E+06	5.25E+06	4.97E+06	2.87E+06
glpD	6.70E+06	8.73E+06	1.12E+07	2.00E+07	3.47E+07	1.02E+07	4.40E+06	6.40E+06	4.73E+06	5.87E+06	2.83E+06	8.03E+06
gshB	7.57E+06	1.02E+07	7.63E+06	6.77E+06	2.38E+07		3.97E+06	7.30E+05	6.63E+06	9.60E+05	2.18E+07
mtlD	7.47E+06	3.20E+06	6.87E+06	6.07E+06	5.70E+06		6.33E+06	1.90E+06	7.15E+06	4.60E+06	6.13E+06
nadB	1.21E+07	8.90E+06	3.40E+07	2.67E+07	4.23E+07	9.10E+06	5.30E+06	3.73E+06	3.67E+06	5.33E+06	3.67E+06	6.60E+06
ndn	9.97E+06	3.07E+07	1.37E+07	1.04E+07	4.07E+07	2.00E+07	1.09E+07	1.53E+07	6.30E+06	6.73E+06	2.55E+06	1.67E+07
pdxA	7.50E+06	1.23E+07	3.93E+07	6.80E+06	3.47E+07		4.93E+03	1.24E+04	6.07E+06	6.60E+03	5.19E+06
purC	1.34E+07	2.07E+07	1.43E+07	9.33E+06	2.70E+07		1.06E+07	1.27E+07	5.80E+06	7.97E+06	2.23E+06
purD	7.20E+06	1.70E+07	6.90E+06	3.00E+07			2.25E+06	3.65E+06	7.10E+06	7.17E+06
purH	2.07E+07	1.08E+07	9.27E+06	6.87E+06	5.20E+06		5.53E+06	3.77E+06	5.95E+06	5.47E+06	3.43E+06
purL	1.27E+07	2.13E+07	1.57E+07	8.17E+06	2.33E+07		4.55E+06	2.47E+07	5.00E+06	7.20E+06	2.47E+06
purM	5.90E+06	6.17E+06	6.70E+06	5.17E+06	2.13E+07		2.57E+06	2.70E+06	4.50E+06	3.13E+06	1.73E+07
typA	2.97E+07	1.27E+07	3.83E+07	6.90E+06	1.03E+07	2.40E+07	8.27E+06	2.27E+06	3.23E+06	2.30E+06	4.67E+06	1.53E+07
arcA	9.53E+06	1.26E+07	8.63E+06	1.01E+07	2.47E+07			7.37E+06	6.87E+06	7.23E+06	1.73E+07
arcB	7.63E+06	5.33E+06	4.73E+06	9.40E+06	3.03E+07		5.03E+06	4.33E+06	5.30E+06	6.40E+06	2.20E+07
cpxR	8.23E+06	6.13E+06	9.10E+06	1.80E+07	5.97E+06	2.80E+07	2.93E+06	3.73E+06	6.60E+05	2.33E+06	1.73E+06	1.23E+07
crp	8.53E+06	7.07E+06	5.30E+06	8.60E+06	6.20E+06		5.23E+06	3.87E+06	4.33E+06	5.43E+06	7.37E+06
sspA	7.13E+06	8.40E+06	4.90E+07	8.63E+06	2.05E+07	3.67E+07	6.67E+04	2.07E+04	2.30E+06	1.05E+05	6.03E+05	2.07E+06
dsbA	7.20E+06	1.03E+07	2.50E+07	6.13E+06	1.20E+07	2.80E+07	2.40E+06	1.06E+06	3.03E+06	2.47E+06	6.90E+06	1.50E+07
dsbC	7.43E+06	1.11E+07	8.87E+06	7.87E+06	1.73E+07		7.47E+06	4.43E+06	7.43E+06	8.53E+06	7.80E+06
exhB	8.43E+06	1.05E+07	5.97E+06	8.17E+06	3.10E+07		8.97E+05	9.57E+05	1.33E+06	7.03E+06	3.77E+06
pitA	7.70E+06	4.63E+07	8.23E+06	8.43E+06	1.00E+07	4.57E+07	3.13E+06	5.40E+06	7.37E+06	7.67E+05	7.33E+06	3.97E+07
smbA	1.05E+07	3.13E+07	1.10E+07	2.90E+07	7.07E+06		5.00E+06	7.90E+06	3.90E+06	4.17E+06	3.97E+06
tatC	2.13E+07	8.27E+06	8.30E+06	4.93E+06	5.77E+06		2.13E+07	3.50E+06	5.43E+06	3.77E+06	2.87E+06
wzxE	1.09E+07	1.71E+07	1.27E+07	2.67E+07	8.03E+06		7.17E+06	4.13E+06	7.60E+06	6.97E+06	4.80E+05
yedA	6.33E+06	1.12E+07	4.63E+06	7.33E+06	1.87E+07		7.73E+05	4.67E+06	4.70E+05	6.90E+06	1.57E+07
dacC	6.60E+06	2.07E+07	9.60E+06	8.07E+06	3.40E+07	3.27E+07	1.19E+06	8.67E+06	2.67E+06	6.63E+06	1.50E+06	3.40E+07
glnD	8.80E+06	1.22E+07	5.43E+06	6.13E+06	1.02E+07		5.23E+05	1.10E+06	1.48E+06	4.43E+06	4.90E+05
pqqL	1.12E+07	2.50E+07	1.03E+07	3.63E+07	7.80E+06		3.87E+06	8.40E+06	3.30E+06	3.87E+06	3.33E+06
sanA	7.00E+06	1.07E+07	4.97E+06	8.33E+06	1.32E+07		4.13E+05	6.13E+05	4.73E+05	4.90E+06	3.57E+06
tig	3.73E+07	7.20E+06	5.20E+06	7.93E+06	8.23E+06		1.93E+06	6.27E+04	6.30E+06	2.33E+06	1.10E+06
ubiC	1.45E+07	8.13E+06	2.77E+07	1.09E+07	1.06E+07		4.30E+06	2.30E+06	1.80E+06	7.83E+06	6.77E+06
VK055_3823	6.13E+06	1.03E+07	5.70E+06	7.93E+06	2.53E+07		6.37E+05	4.07E+06	3.03E+06	8.03E+06	3.97E+06
VK055_3845	6.53E+06	2.30E+07	1.93E+07	1.70E+07	1.90E+07		4.20E+06	2.40E+07	8.00E+06	1.73E+07	1.23E+07
yhjH	9.03E+06	7.87E+06	6.00E+06	7.33E+06	3.13E+07		4.97E+06	4.33E+06	3.57E+06	3.30E+06	3.90E+07
*KPPR1 was run with each trial, but 5 random trial representations are included here to give a sense of general CFU

## Sheet: Nitrosative Stress
	T0 - Trial 1	T0 - Trial 2	T0 - Trial 3	T0 - Trial 4	T0 - Trial 5	T2 - Trial 1	T2 - Trial 2	T2 - Trial 3	T2 - Trial 4	T2 - Trial 5
KPPR1*	13300000	1.22e+007	8.3e+006	3.97e+006		4.5e+006	5.17e+006	6.43e+006	2.9e+006			0.338346
polA	6.13e+006	3.53e+006	4.43e+006	5.1e+006	5.7e+006	6.73e+005	4.1e+005	4.6e+005	3.1e+005	6.17e+005
recB	4.77e+006	1.5e+006	2.1e+006	2.6e+006	2.7e+006	8.33e+005	7.77e+005	4.63e+005	5.5e+005	7.63e+005
mfd	7.77e+006	1.87e+007	1.18e+007	7.6e+006	2.03e+007	5.37e+006	6.03e+006	4.1e+006	5.57e+006	6.23e+006
ccmA7	8.37e+006	7.53e+006	1.72e+007	1.93e+007	1.46e+007	5.93e+006	3.2e+006	3.9e+006	8.93e+006	4.93e+006
csrD	7.3e+006	9.1e+006	4.27e+006	4.9e+006	6.33e+006	7.47e+005	2.73e+006	2.8e+006	3.23e+006	4.27e+006
gidA	5.63e+006	6.1e+006	4.7e+006	5.47e+006	7.6e+006	7.13e+005	3.27e+006	2.17e+006	1.57e+006	1.27e+006
recQ	5.37e+006	6.13e+006	5.2e+006	5.53e+006	7.9e+006	4.6e+006	4.4e+006	3.8e+006	3.93e+006	4e+006
rluD	5.1e+006	4.7e+006	6.33e+006	5.4e+006	7.47e+006	4.57e+006	3.8e+006	4.37e+006	3.9e+006	3.73e+006
rpoN	3.57e+006	4.83e+006	5.13e+006	3.4e+006	6e+006	4.8e+006	4.27e+006	3.6e+006	2.33e+006	2.9e+006
trmE	1.57e+007	1.25e+007	1.1e+007	1.3e+007	5.1e+006	3.43e+006	2.53e+006	2.07e+006	1.4e+006	2.3e+006
arnD	7.07e+006	7.8e+006	4.5e+006	7.6e+006	7.5e+006	3.07e+006	5.17e+006	2.7e+006	4.63e+006	6.17e+006
arnF	2.07e+007	1.04e+007	1.68e+007	1.4e+007	1.05e+007	6.53e+006	6.23e+006	5.2e+006	4.23e+006	7e+006
gmhB	1.09e+007	7.3e+006	4.2e+006	6.33e+006	1.73e+007	5.63e+006	6.5e+006	4.1e+006	5.67e+006	3e+006
iroC	9.07e+006	6.1e+006	5.37e+006	4.83e+006	9.23e+006	3.9e+006	5.5e+006	3.67e+006	2.43e+006	4.03e+006
lpxM	7.33e+006	7.5e+006	7.17e+006	1.7e+007	1.43e+007	2.5e+006	2.47e+006	2.37e+006	4.1e+006	3.23e+006
rfbA	2.1e+007	1.24e+007	9.77e+006	1.09e+007	6.07e+006	7.07e+006	7e+006	5.33e+006	4.03e+006	4.17e+006
wecE	1.04e+007	2.3e+007	1.07e+007	5.63e+006	8.47e+006	3.37e+006	4.1e+006	4.3e+006	4.2e+006	4.47e+006
fre	9.73e+006	1.08e+007	1.57e+007	1.03e+007	1.01e+007	5.8e+006	7.07e+006	7.17e+006	8.8e+006	7.03e+006
glnA	7.37e+006	7.13e+006	4.07e+006	1.9e+007	2.17e+007	3.97e+006	7.37e+005	1.15e+006	1.73e+006	3.7e+006
glpD	8.63e+006	6.37e+006	4.2e+006	1.07e+007	4.2e+006	4.17e+006	3.63e+006	2.23e+006	4.17e+006	3.8e+006
gshB	1e+007	7.13e+006	5.1e+006	2.03e+007	2.1e+007	6.17e+006	2.67e+006	3.77e+006	3.77e+006	4.13e+006
mtlD	4.13e+006	2e+006	3.6e+006	5.13e+006	3.6e+006	4.77e+005	7.67e+005	5.63e+005	1.5e+005	7.73e+005
nadB	1.01e+007	2.1e+007	1.03e+007	6.23e+006	2.37e+007	3.17e+006	3.9e+006	2.43e+006	4.33e+006	3.67e+006
ndn	8.43e+006	5.7e+006	1.01e+007	1.02e+007	9.07e+006	4.6e+005	2.9e+006	5.33e+006	4.7e+006	2.83e+006
pdxA	1.09e+007	3.83e+007	1.08e+007	4.77e+006	2.47e+007	2.83e+006	3.33e+006	3.83e+006	6.93e+005	5.13e+006
purC	7.6e+006	6e+006	5.07e+006	7.13e+006	7.3e+006	4.43e+006	5.5e+006	3.17e+006	4.1e+006	3.5e+006
purD	1e+007	1.9e+007	1.02e+007	6.33e+006	1.57e+007	4.3e+006	4.4e+006	3.3e+006	4.7e+006	6.33e+006
purH	6.67e+006	6.07e+006	4.6e+006	6.87e+006	8.33e+006	4.27e+006	5.47e+006	1.93e+006	1.4e+006	3.4e+006
purL	7.13e+006	4.67e+006	4.97e+006	9.07e+006	1.03e+007	4.47e+006	6.2e+006	4.87e+006	4.93e+006	3.57e+006
purM	7.2e+006	6.2e+006	8.77e+006	5.03e+006	5.77e+006	4.87e+006	4.63e+006	4.3e+006	5.57e+006	5.53e+006
typA	1.67e+007	2.43e+007	8.07e+006	1.03e+007	3.03e+007	6.03e+006	6.67e+006	5.27e+006	4.47e+006	8.3e+006
arcA	1.23e+007	1.63e+007	1.36e+005	8.1e+006	9.17e+006	3.4e+005	1.5e+006	1.07e+005	2.07e+006	3.2e+006
arcB	1.33e+007	8.2e+006	8.17e+005	5.17e+006	7.6e+006	5.83e+005	1.7e+006	4.13e+005	1.04e+006	3.03e+006
cpxR	4.17e+006	3.57e+006	2.6e+006	6.53e+006	1.4e+007	1.06e+006	2.03e+006	4.63e+005	2.6e+006	4.1e+006
crp	4.6e+006	6.13e+006	3.13e+006	6.57e+006	5.63e+006	4.5e+005	9e+005	1.47e+006	1.09e+006	6.67e+005
sspA	1.32e+007	1.25e+007	4.47e+006	5.17e+006	3.23e+007	5.97e+006	3.57e+006	2.53e+006	3.53e+006	2.8e+006
dsbA	2.33e+007	8.53e+006	3.8e+006	9.73e+006	2.83e+007	6.57e+006	5.2e+006	2.27e+006	4.63e+006	7.03e+006
dsbC	1.18e+007	7.23e+006	3.33e+006	1.97e+007	2.4e+007	4.07e+006	5.13e+006	6.47e+005	3.73e+006	4.03e+006
exhB	7.47e+006	7.33e+006	6.33e+006	6.83e+006	4.73e+006	3.53e+006	5.9e+006	4.1e+006	4.3e+006	6.27e+006
pitA	2.83e+007	5.47e+006	7.17e+006	8.17e+006	1.53e+007	3.9e+006	2.7e+006	2.37e+006	2.4e+006	5.6e+006
sbmA	8e+006	6.77e+006	6.6e+006	5.9e+006	8.83e+006	4.57e+006	5.37e+006	8.77e+006	7.03e+006	5.17e+006
tatC	3.67e+006	4.97e+006	4.7e+006	2.37e+006	8.57e+006	3.4e+006	4.9e+006	2.47e+006	6.33e+006	4.37e+006
wzxE	5.7e+006	6.77e+006	8.73e+006	6.8e+006	8.9e+006	6.03e+006	5.57e+006	5.5e+006	9.07e+006	5.4e+006
yedA	3.63e+006	4.63e+006	4.57e+006	6.67e+006	9.67e+006	4.83e+006	5.33e+006	3.3e+006	6.47e+006	5.5e+006
dacC	2.07e+007	7.03e+006	2.01e+007	1.83e+007	6.8e+006	4.17e+006	2.93e+006	4.27e+006	7e+006	3.37e+006
glnD	7.07e+006	6.8e+006	3.03e+007	1.33e+007	1.75e+007	5.8e+006	6.93e+005	6.07e+006	3.03e+006	3.37e+006
pqqL	6.27e+006	4.77e+006	5.6e+006	9.43e+006	8.3e+006	3.83e+006	3.27e+006	4.27e+006	4.53e+006	3.23e+006
sanA	7.23e+006	1.77e+007	8.33e+006	5.93e+006	5.93e+006	3.23e+006	5.2e+006	2.77e+006	4.43e+006	4.47e+006
tig	5.3e+006	4.9e+006	8.1e+006	6.13e+006	9.4e+006	4.5e+006	4.77e+006	4.53e+006	5.03e+006	4.07e+006
ubiC	4.27e+006	6.5e+006	8.53e+006	5.23e+006	8.9e+006	3.97e+006	6.53e+006	3.67e+006	6.6e+006	5.4e+006
VK055_3823	6.43e+006	6.63e+006	6.87e+006	7.27e+006	9.37e+006	4.8e+006	4.9e+006	7e+006	6.3e+006	4e+006
VK055_3845	6.33e+006	4.67e+006	6.3e+006	9.3e+006	8.33e+006	3.77e+005	2.9e+006	6.13e+006	4.4e+006	3.27e+006
yhjH	2.77e+007	2.3e+007	9.7e+006	5.93e+006	2.57e+007	3.13e+006	5.57e+006	3.07e+006	4.57e+006	7.5e+006
*KPPR1 was run with each trial, but 5 random trial representations are included here to give a sense of general CFU
